# Supplementary material for: The Involvement of Amino Acid Metabolism in the Mechanisms of Salt Tolerance Adaptation in Medicago sativa and Medicago truncatula
Source: Plants (Basel). 2025 Mar 15;14(6):929. doi: 10.3390/plants14060929 (PMC11945280; doi:10.3390/plants14060929)
Supplement: Supplementary file 1 [file plants-14-00929-s001.zip]

Archive with 13 entries (13 files):
- plants-3527690-Figure S1.jpg
- plants-3527690-Figure S2.jpg
- plants-3527690-Figure S3.jpg
- plants-3527690-Figure S4.jpg
- plants-3527690-Figure S5.jpg
- plants-3527690-Figure S6.jpg
- plants-3527690-Table S1.xlsx
- plants-3527690-Table S2.xlsx
- plants-3527690-Table S3.xlsx
- plants-3527690-Table S4.xlsx
- plants-3527690-Table S5.xlsx
- plants-3527690-Table S6.xlsx
- plants-3527690-Table S7.xlsx
