# Supplementary material for: The Involvement of Amino Acid Metabolism in the Mechanisms of Salt Tolerance Adaptation in Medicago sativa and Medicago truncatula
Source: Plants (Basel). 2025 Mar 15;14(6):929. doi: 10.3390/plants14060929 (PMC11945280; doi:10.3390/plants14060929)
Supplement: Supplementary file 1 [file plants-14-00929-s001.zip › plants-3527690-Table S1.xlsx]

## Sheet: germination data
Table S1 Germination of M. sativa (Medicago sativa L.)and M. truncatula (Medicago truncatula L.)seedlings
Treatment	Repeat	Day 1	Day 2	Day 3	Day 4	Day 5	Day 6	Day 7	Number of hard seeds	Germination rate	Mean value of germination rate	Germination potential	Mean value of germination potential	Germination index	Mean value of germination index
S0	1	30	41	45	46	46	46	46	4	1	0.979167	1	0.972222	96.438	96.7277
	2	34	43	43	44	45	45	45	2	0.9375		0.916667		97.121
	3	32	45	47	48	48	48	48	2	1		1		96.624
T0	1	42	43	43	44	44	44	44	5	0.977778	0.971008	0.977778	0.971008	98.231	98.5277
	2	45	46	46	46	46	46	46	3	0.978723		0.978723		98.271
	3	43	44	44	44	44	44	44	4	0.956522		0.956522		99.081
S50	1	6	42	44	44	45	46	46	3	0.978723	0.985963	0.93617	0.964687	75.9048	77.1833
	2	4	44	46	46	47	47	47	3	1		0.978723		76.781
	3	5	45	47	47	47	47	47	2	0.979167		0.979167		78.8643
T50	1	2	34	38	39	39	39	39	10	0.975	0.984091	0.975	0.984091	61.2881	67.0175
	2	3	39	46	46	46	46	46	4	1		1		72.7714
	3	3	34	43	43	43	43	43	6	0.977273		0.977273		66.9929
Where : The number of germinating seeds is represented in day 1 to day 7 columns

## Sheet: Growth data
				Table S1 Growth of M. sativa (Medicago sativa L.) and M. truncatula (Medicago truncatula L.)seedlings
Treatment	Repeat	Root length (cm)			Mean value of root length (cm)		Seedling length (cm)			Mean value of seedling length (cm)		Fresh weight (g)	Mean value of fresh weight (g)	Dry weight (g)	Mean value of dry weight (g)	Water content (%)	Mean value of water content (g)
S0	1	2.1	2.2	2	2.1	2.1	3.8	3.8	3.7	3.76667	3.73333	0.134	0.0896667	0.009	0.0106667	0.932836	0.917965
	2	2.2	2.1	2.1	2.13333		3.7	3.7	3.6	3.66667		0.135		0.013		0.903704
	3	2.1	2.1	2	2.06667		3.8	3.8	3.7	3.76667		0.121		0.01		0.917355
T0	1	1.8	1.9	2.1	1.93333	1.94444	4.1	4	4.2	4.1	4.04444	0.188	0.122667	0.022	0.0223333	0.882979	0.880322
	2	1.9	1.9	2.1	1.96667		4.2	3.9	3.8	3.96667		0.18		0.022		0.877778
	3	1.9	1.9	2	1.93333		3.9	4	4.3	4.06667		0.192		0.023		0.880208
S50	1	1.1	1.1	1.3	1.16667	1.15556	2.4	2.4	2.5	2.43333	2.42222	0.102	0.073	0.011	0.0126667	0.892157	0.881683
	2	1.2	1.1	1.1	1.13333		2.3	2.5	2.5	2.43333		0.117		0.014		0.880342
	3	1.2	1.2	1.1	1.16667		2.5	2.4	2.3	2.4		0.102		0.013		0.872549
T50	1	0.9	0.9	0.9	0.9	0.866667	2.3	2.5	2.2	2.33333	2.34444	0.115	0.073	0.016	0.0176667	0.86087	0.842328
	2	0.9	0.8	0.9	0.866667		2.4	2.4	2.3	2.36667		0.104		0.015		0.855769
	3	0.9	0.8	0.8	0.833333		2.3	2.3	2.4	2.33333		0.116		0.022		0.810345
