# Supplementary material for: The Involvement of Amino Acid Metabolism in the Mechanisms of Salt Tolerance Adaptation in Medicago sativa and Medicago truncatula
Source: Plants (Basel). 2025 Mar 15;14(6):929. doi: 10.3390/plants14060929 (PMC11945280; doi:10.3390/plants14060929)
Supplement: Supplementary file 1 [file plants-14-00929-s001.zip › plants-3527690-Table S3.xlsx]

## Sheet: Sheet1
Table S3 Specific information on DEGs involved in amino acid metabolism
KEGG pathway name	Up-regulated/Down-regulated	DEGs name
Valine, leucine and isoleucine degradation	Up-regulated	aldehyde dehydrogenase family 7 member A1（ALDH7A1）
		aldehyde dehydrogenase family 3 member H1 （ALDH3H1）
	Down-regulated	alanine--glyoxylate aminotransferase 2 homolog 1, mitochondrial (AGXT 2 1)
		aldehyde dehydrogenase family 2 member B4 （ALDH2B4）
		aldehyde dehydrogenase family 2 member B4, mitochondrial isoform X1 （ALDH2B4 X1）
		alanine--glyoxylate aminotransferase 2 homolog 3, mitochondrial （AGXT 2 3）
		methylcrotonoyl-CoA carboxylase subunit alpha, mitochondrial （MCC）
		2-oxoisovalerate dehydrogenase subunit alpha 1,mitochondrial (2-ODH)
		isovaleryl-CoA dehydrogenase, mitochondrial （IVD）
		acetyl-CoA acetyltransferase, cytosolic 1（ACAT 1）
		benzaldehyde dehydrogenase, mitochondrial（BALDH）
Tyrosine metabolism	Up-regulated	alcohol dehydrogenase 1 (ADH 1)
		bifunctional aspartate aminotransferase and glutamate/aspartate-prephenate aminotransferase （PAT）
		alcohol dehydrogenase-like 2 (ADH 2)
	Down-regulated	histidinol-phosphate aminotransferase, chloroplastic （HPAT）
		glutathione S-transferase zeta class （GST）
		aspartate aminotransferase, mitochondrial （AST）
		tyrosine decarboxylase 1 （TDC 1）
		alcohol dehydrogenase class-3 （ADH 3）
		8-hydroxygeraniol oxidoreductase （8-HGO）
		copper methylamine oxidase （CMO）
		probable aminotransferase （TAT2）
		tyrosine decarboxylase 2 （TDC 2）
		aspartate aminotransferase P2, mitochondrial （AST P2）
		phenylacetaldehyde synthase （PAAS）
Glutathione metabolism	Up-regulated	glutathione S-transferase (GST)
		glutathione S-transferase U17 (GST U17)
		glutathione S-transferase L3 (GST L3)
		glutathione hydrolase 1（GGT 1）
		glutathione S-transferase F9 (GST F9)
		glucose-6-phosphate 1-dehydrogenase, cytoplasmic isoform （G6PD）
		inactive glucose-6-phosphate 1-dehydrogenase 4, chloroplastic （G6PD4）
		glucose-6-phosphate 1-dehydrogenase 5, cytoplasmic （G6PD5）
		glutathione S-transferase DHAR3, chloroplastic (DHAR3)
		glutathione S-transferase T1 (GST T1)
	Down-regulated	glutathione S-transferase U22 (GST U22)
		glutathione S-transferase U40 (GST U40)
		glutathione S-transferase U9 (GST U9)
