# Supplementary material for: The Involvement of Amino Acid Metabolism in the Mechanisms of Salt Tolerance Adaptation in Medicago sativa and Medicago truncatula
Source: Plants (Basel). 2025 Mar 15;14(6):929. doi: 10.3390/plants14060929 (PMC11945280; doi:10.3390/plants14060929)
Supplement: Supplementary file 1 [file plants-14-00929-s001.zip › plants-3527690-Table S4.xlsx]

## Sheet: Sheet1
Table S4. Overview of proteins identified from the proteome sequencing data
Total spectra	Matched spectrum	Peptide	Identified protein	ALL
266819	71265	42350	7192	7154
