# Supplementary material for: The Involvement of Amino Acid Metabolism in the Mechanisms of Salt Tolerance Adaptation in Medicago sativa and Medicago truncatula
Source: Plants (Basel). 2025 Mar 15;14(6):929. doi: 10.3390/plants14060929 (PMC11945280; doi:10.3390/plants14060929)
Supplement: Supplementary file 1 [file plants-14-00929-s001.zip › plants-3527690-Table S5.xlsx]

## Sheet: Sheet1
Table S5. DEPs involved in amino acid metabolic pathways identified in the comparative proteomics data for each treatment comparison group
Groups	Name of KEGG pathways	up-regulated	down-regulated	Total
S0 vs S50	-	-	-	-
T0 vs T50	Valine, leucine and isoleucine degradation	0	1	1
S0 vs T0	Glutathione metabolism	14	7	21
S50 vs T50	Tryptophan metabolism	2	4	49
	Tyrosine metabolism	1	8
	Glutathione metabolism	24	10
