# Supplementary material for: The Involvement of Amino Acid Metabolism in the Mechanisms of Salt Tolerance Adaptation in Medicago sativa and Medicago truncatula
Source: Plants (Basel). 2025 Mar 15;14(6):929. doi: 10.3390/plants14060929 (PMC11945280; doi:10.3390/plants14060929)
Supplement: Supplementary file 1 [file plants-14-00929-s001.zip › plants-3527690-Table S6.xlsx]

## Sheet: Sheet1
Table S6 Specific information on DEPs involved in amino acid metabolism
KEGG pathway name	Up-regulated/Down-regulated	DEPs name
Valine, leucine and isoleucine degradation	Up-regulated	aldehyde dehydrogenase family 7 member A1（ALDH7A1）
		aldehyde dehydrogenase family 3 member H1 （ALDH3H1）
		aldehyde dehydrogenase family 3 member H1 isoform X2 （ALDH3H1 X2）
	Down-regulated	aldehyde dehydrogenase family 2 member B4 （ALDH2B4）
		aldehyde dehydrogenase family 2 member B4, mitochondrial isoform X1 （ALDH2B4 X1）
		acetyl-CoA acetyltransferase, cytosolic 1（ACAT 1）
		alanine--glyoxylate aminotransferase 2 homolog 1, mitochondrial (AGXT 2 1)
		alanine--glyoxylate aminotransferase 2 homolog 3, mitochondrial （AGXT 2 3）
		2-oxoisovalerate dehydrogenase subunit alpha 1,mitochondrial (2-ODH)
		methylcrotonoyl-CoA carboxylase subunit alpha, mitochondrial （MCC）
		benzaldehyde dehydrogenase, mitochondrial（BALDH）
Tyrosine metabolism	Up-regulated	alcohol dehydrogenase 1 (ADH1)
	Down-regulated	fumarylacetoacetase (FAH)
		alcohol dehydrogenase class-3 (ADH class 3)
		8-hydroxygeraniol oxidoreductase isoform X1 (8HGOX1)
		aspartate aminotransferase, mitochondrial (AST)
		homogentisate 1,2-dioxygenase (HGD)
		acetyl-CoA acetyltransferase, cytosolic 1 (ACAT1)
		tyrosine decarboxylase 2 （TDC 2）
		tyrosine decarboxylase 1 （TDC 1）
Glutathione metabolism	Up-regulated	leucine aminopeptidase 1 （LAP 1）
		ascorbate peroxidase isoform 2 （APX 2）
		glutathione reductase, cytosolic （GR）
		thylakoid lumenal 29 kDa protein, chloroplastic （TL29）
		glutathione S-transferase DHAR1, mitochondrial (DHAR1)
		cytosol aminopeptidase family protein （CAP）
		probable glutathione S-transferase (GST)
		glucose-6-phosphate 1-dehydrogenase 5, cytoplasmic isoform X1 （G61PDH X1）
		glutathione S-transferase U17 （GST U17）
		probable glutathione S-transferase parC （PARC）
		glutathione S-transferase L3 （GST L3）
		glutathione S-transferase F9 （GST F9）
		glutathione hydrolase 1 （GGT1）
		glutathione S-transferase DHAR3, mitochondrial (DHAR3)
		glucose-6-phosphate 1-dehydrogenase, cytoplasmic isoform （G6PD）
		putative L-ascorbate peroxidase 6 （APX 6）
		probable glutathione peroxidase 8 （GPX 8）
		inactive glucose-6-phosphate 1-dehydrogenase 4, chloroplastic （G6PD4）
		glutathione S-transferase 3 （GST 3）
		homoglutathione synthetase (GSH)
	Down-regulated	glutathione S-transferase U40 (GST U40)
		glutathione S-transferase U9 (GST U9)
		glutathione S-transferase 23（GST 23）
		glutathione S-transferase U22 (GST U22)
		glutathione S-transferase U42 (GST U42)
		glutathione reductase, chloroplastic/mitochondrial （GR）
		6-phosphogluconate dehydrogenase, decarboxylating 1, chloroplastic （6PGDH1）
		probable glutathione S-transferase (GST)
		glutathione S-transferase DHAR1, mitochondrial (DHAR1)
		L-ascorbate peroxidase, cytosolic (L-APX)
