# Supplementary material for: The Involvement of Amino Acid Metabolism in the Mechanisms of Salt Tolerance Adaptation in Medicago sativa and Medicago truncatula
Source: Plants (Basel). 2025 Mar 15;14(6):929. doi: 10.3390/plants14060929 (PMC11945280; doi:10.3390/plants14060929)
Supplement: Supplementary file 1 [file plants-14-00929-s001.zip › plants-3527690-Table S7.xlsx]

## Sheet: Sheet1
Table S7 Classification of KEGG pathways by combined transcriptomic and proteomic analysis
Categories	Name	Number	Total
Amino acid metabolism	Tryptophan metabolism	2	2
Metabolism of other amino acids	Glutathione metabolism	10	11
	Selenocompound metabolism	1
Lipid metabolism	Linoleic acid metabolism	4	6
	alpha-Linolenic acid metabolism	2
Carbohydrate metabolism	Pentose phosphate pathway	1	3
	Pyruvate metabolism	1
	Galactose metabolism	1
Transport and catabolism	Peroxisome	2	2
Energy metabolism	Photosynthesis	2	2
